# Supplementary material for: An Accurate Method for Studying Individual Microbial Lag: Experiments and Computations
Source: Front Microbiol. 2021 Nov 4;12:725499. doi: 10.3389/fmicb.2021.725499 (PMC8600314; doi:10.3389/fmicb.2021.725499)
Supplement: Supplementary file 1 [file Data_Sheet_1.ZIP]

Archive with 5 entries (5 files):
- MATLAB Example - Estimate distribution on simulated data/data.mat
- MATLAB Example - Estimate distribution on simulated data/estimateDistributionLsqnonlin.m
- MATLAB Example - Estimate distribution on simulated data/growthModel.m
- MATLAB Example - Estimate distribution on simulated data/model.m
- MATLAB Example - Estimate distribution on simulated data/residuals.m
