# Supplementary material for: An Accurate Method for Studying Individual Microbial Lag: Experiments and Computations
Source: Front Microbiol. 2021 Nov 4;12:725499. doi: 10.3389/fmicb.2021.725499 (PMC8600314; doi:10.3389/fmicb.2021.725499)
Supplement: Supplementary file 1 [file Data_Sheet_1.ZIP › MATLAB Example - Estimate distribution on simulated data/estimateDistributionLsqnonlin.m]

% Authors: Simen Akkermans, Jan Van Impe
% Affiliation: KU Leuven - BioTeC+
% 
% This script is available free of charge FOR NON-COMMERCIAL use on an as
% is basis. The authors cannot be held liable for any deficiency, fault or
% inconvenience resulting from its use.

close all
clearvars
clc

global iteration
iteration = 0;
%% Load data
load('data.mat');
time = 6;
generationTime = log(2)/0.7808;
noWellsTotal = 96*4;
noWellsCells = length(data);

%% Calculate inoculum concentration [cells/well]
inoculumConcentration = 0.48; 

%% Make cummulative distribution
data = sort(data);
cummulativeDistribution = [1:length(data)]/length(data);
NOdataPoints = length(data);

%% Initial conditions
muI = 1.5;
sigmaI = 0.3;
parameters = [muI; sigmaI];
NOparameters = length(parameters);

%% Calculate optimal parameters
options = optimset('FinDiffRelStep',1e-3);
tic
[parameters,RESNORM,r,EXITFLAG,OUTPUT,LAMBDA,j] = lsqnonlin(@(parametersI)residuals(parametersI, data, ...
    cummulativeDistribution, inoculumConcentration, generationTime, time),...
    parameters,[0; 0],[4; 4], options);
toc

%% Calculate parameter confidence bounds
J = full(j);
SSE = sum(r.^2);
MSE = SSE/(NOdataPoints-NOparameters);
F = 1/MSE*J'*J;
V = inv(F);
variance = V.*eye(NOparameters)*ones(NOparameters,1);
parMin = parameters - tinv(0.975,(NOdataPoints - NOparameters))*sqrt(variance);
parMax = parameters + tinv(0.975,(NOdataPoints - NOparameters))*sqrt(variance);
[parMin parameters parMax]

%% Calculate the optimised distribution
[distribution] = model(parameters, inoculumConcentration, generationTime, time);
distribution = makedist('weibull', 'a', distribution.a, 'b', distribution.b);
simulatedDistribution = cdf(distribution, data);

%% Plot cummulative distribution
F1 = figure;
hold on
plot(data,cummulativeDistribution, 'linewidth', 3)
plot(data,simulatedDistribution, 'linewidth', 3)
set(gca, 'linewidth', 2, 'fontsize', 15)
axis([0 max(data) 0 1])
xlabel('Cells [cfu/well]')
ylabel('Probability [-]')
title('Cummulative distribution of the experimental data')
grid on
