# Supplementary material for: An Accurate Method for Studying Individual Microbial Lag: Experiments and Computations
Source: Front Microbiol. 2021 Nov 4;12:725499. doi: 10.3389/fmicb.2021.725499 (PMC8600314; doi:10.3389/fmicb.2021.725499)
Supplement: Supplementary file 1 [file Data_Sheet_1.ZIP › MATLAB Example - Estimate distribution on simulated data/growthModel.m]

% Authors: Simen Akkermans, Jan Van Impe
% Affiliation: KU Leuven - BioTeC+
%
% This script is available free of charge FOR NON-COMMERCIAL use on an as
% is basis. The authors cannot be held liable for any deficiency, fault or
% inconvenience resulting from its use.

function [n] = growthModel(t, N0, lag, muMax)
%GROWTHMODEL 

n = log(N0) + heaviside(t - lag).*muMax.*(t-lag);

end
