# Supplementary material for: An Accurate Method for Studying Individual Microbial Lag: Experiments and Computations
Source: Front Microbiol. 2021 Nov 4;12:725499. doi: 10.3389/fmicb.2021.725499 (PMC8600314; doi:10.3389/fmicb.2021.725499)
Supplement: Supplementary file 1 [file Data_Sheet_1.ZIP › MATLAB Example - Estimate distribution on simulated data/model.m]

% Authors: Simen Akkermans, Jan Van Impe
% Affiliation: KU Leuven - BioTeC+
%
% This script is available free of charge FOR NON-COMMERCIAL use on an as
% is basis. The authors cannot be held liable for any deficiency, fault or
% inconvenience resulting from its use.

function [distribution] = model(parameters, inoculumConcentration, generationTime, time)
%MODEL 

global iteration
iteration = iteration+1

mu = parameters(1);
sigma = parameters(2);

monte = 10^7;
growthRate = log(2)/generationTime;

inoculumData = random('poiss', inoculumConcentration, monte, 1); 
inoculumData = inoculumData(inoculumData > 0);
noSamples = length(inoculumData);

individualLag = random('lognormal', mu, sigma, noSamples, max(inoculumData));

individualLag = individualLag - generationTime/2;
individualLag(repmat((1:max(inoculumData)), noSamples, 1) > repmat(inoculumData, 1, max(inoculumData))) = 100;
dataPopulation = sum(exp(growthRate*(time-individualLag)),2);
distribution = fitdist((dataPopulation(dataPopulation >0)), 'weibull');
end
