# Supplementary material for: An Accurate Method for Studying Individual Microbial Lag: Experiments and Computations
Source: Front Microbiol. 2021 Nov 4;12:725499. doi: 10.3389/fmicb.2021.725499 (PMC8600314; doi:10.3389/fmicb.2021.725499)
Supplement: Supplementary file 1 [file Data_Sheet_1.ZIP › MATLAB Example - Estimate distribution on simulated data/residuals.m]

% Authors: Simen Akkermans, Jan Van Impe
% Affiliation: KU Leuven - BioTeC+
%
% This script is available free of charge FOR NON-COMMERCIAL use on an as
% is basis. The authors cannot be held liable for any deficiency, fault or
% inconvenience resulting from its use.

function [residuals] = residuals(parameters, data, cummulativeDistribution, inoculumConcentration, generationTime, time)
%RESIDUALS 

parameters

distribution = model(parameters, inoculumConcentration, generationTime, time);

simulatedDistribution = cdf(distribution, data);

residuals = simulatedDistribution - cummulativeDistribution';

sse = sum(residuals.^2)
end
